# Supplementary material for: The Effects of P5CR Gene Function of Endophytic Fungus Alternaria oxytropis OW7.8 on Swainsonine Biosynthesis
Source: Biomolecules. 2025 Mar 21;15(4):460. doi: 10.3390/biom15040460 (PMC12025043; doi:10.3390/biom15040460)
Supplement: Supplementary file 1 [file biomolecules-15-00460-s001.zip]

Archive with 1 entries (1 files):
- biomolecules-3532710-supplementary.pdf
